# Supplementary material for: Oxidative Damages on the Alzheimer’s Related-Aβ Peptide Alters Its Ability to Assemble
Source: Antioxidants (Basel). 2023 Feb 13;12(2):472. doi: 10.3390/antiox12020472 (PMC9951946; doi:10.3390/antiox12020472)
Supplement: Supplementary file 1 [file antioxidants-12-00472-s001.zip]

Archive with 1 entries (1 files):
- antioxidants-2157793-supplementary.pdf
